# Supplementary material for: Pegasus, a small extracellular peptide enhancing short-range diffusion of Wingless
Source: Nat Commun. 2021 Sep 27;12:5660. doi: 10.1038/s41467-021-25785-z (PMC8476528; doi:10.1038/s41467-021-25785-z)
Supplement: Supplementary file 7 — Source Data [file 41467_2021_25785_MOESM7_ESM.xlsx]

## Sheet: Fig 2
Figure 2e
	wt	peg -	peg -/-, Da-Gal4	peg -; Da-gal4 UAS Peg-GFP	PegGal4 / -	Peg-GFP, Peg[KO]Gal4 / -	Dr-peg GFP; peg gal4/Del1 18	Wg-NRT	Wg-NRT;peg-GFP	Wg-NRT;peg -/-	Wg IL
	18	15	19	17	17	17	17	8	10	7	16
	18	14	19	18	16	17	17	9	10	7	18
	18	16	19	17	17	17	15	15	13	13	17
	20	17	19	20	12	17	17	11	14	13	18
	18	17	19	15	15	17	16	10	14	13	19
	21	17	19	19	16	18	18	16	14	13	18
	16	16	18	17	17	17	17	14	11	11	18
	17	14	18	17	17	18	16	13	10	9	19
	18	15	18	16	15	18	17	12	12	11	19
	20	17	18	18	18	18	20	10	14	14	18
	17	16	18	18	16	18	17	12	13	13	15
	18	15	18	17	13	19	16	15	13	12	17
	17	16	18	19	15	18	18	14	16	16	18
	17	16	18	19	17	17	18	12	13	13	16
	17	18	18	18	18	16	18	14	12	11	16
	16	15	18	16	17	18	18	15	14	12	14
	18	15	17	16			18	11	13	13	17
	21	15	17	18			18	13	14	14	16
	17	16	17	18			16	16	15	15	17
	18	15	17	20			19	10	15	15	18
	21	16	17	19			18	10	16	16
	20	17	17	18			17	11
	17	15	17	17			15	11
	19	15	16	17			16	11
	16	15	16	17			16	15
	19	17	16	17			18	10
	17	14	16	18			18	12
	18	16	16	18				13
	19	20	16	20				12
	19	18	16	16				14
	18	17	16	18				13
	19	17	16	18
	18	16	16	17
	16	15	16	18
	20	18	16	18
	17	12	16
	20		16
	17		16
	18		16
	17		16
	18		16
	20		15
	18		15
	20		15
	17		15
	16		15
	20		15
	16		15
			15
			15
			15
			15
			15
			15
			15
			14
			14
			14
			14
			14
			14
			14
			14
			13

## Sheet: Fig 3
	Figure 3 g Uncropped western blot membranes

## Sheet: Fig 4
Figure 4		f	Sens intensity at the posterior compartment
		disc	pegGFP	GFP
		1	83.9833	63.9241
		2	82.4907	68.5643
		3	88.4588	56.4789
		4	64.9059	50.5868
		5	68.5501	61.0815

## Sheet: Fig 5
Figure 5
	i relative Wg intensity after bleaching
	ptcGal4 UAS Gal80ts Uas Wg								ptcGal4 UAS Gal80ts Uas Wg , Del1 / Del1
time (s)
0	0	0	0	0	0				0	0	0	0	0	0
30	12.7294	8.42919	6.00407	6.67303	7.32388				6.2433	6.91055	6.76302	10.7745	1.29921	2.0989
60	16.3722	18.9103	8.84187	9.39039	9.38017				8.61985	7.01303	11.909	10.8574	2.44389	4.73817
90	17.1018	17.3407	11.0101	13.33	13.0313				8.80247	7.51899	12.8976	11.8011	2.86432	5.23668
120	18.6819	14.9819	12.189	13.0491	13.1486				7.74326	8.26448	14.8089	12.7566	2.57188	6.15014
150	20.4305	18.5643	13.1903	13.4364	14.7179				10.6896	8.96643	15.2991	13.9607	3.38227	4.9492
180	21.4651	25.9165	15.3041	14.5515	16.0509				11.3909	10.3473	15.3278	17.2031	2.73158	8.47061
210	23.0665	19.8645	17.83	15.6622	16.1369				10.2416	10.4062	17.5117	14.863	4.08621	8.98087
240	25.4883	18.2853	17.709	15.8002	17.0728				10.5337	8.87676	18.4539	16.0375	3.59082	8.3529
270	27.8855	25.3872	21.5442	17.5548	16.2262				10.5411	9.30203	19.4214	17.499	2.74567	8.3118
300	28.7802	28.8756	22.0089	17.0166	17.5409				10.6969	11.5449	19.1774	15.3393	2.95067	8.52691
330	28.9839	16.8584	20.6625	16.8083	16.2812				11.1133	10.4561	23.4325	16.5227	3.81302	11.4802
360	31.9634	13.3381	20.4245	16.1629	16.0754				11.0086	11.0031	20.018	20.6053	2.34575	10.6491
390	33.5746	27.2079	21.7357	16.7295	16.6608				11.3422	10.9647	21.0385	19.132	3.7137	9.2811

## Sheet: Fig S2
Figure S2
		I Sens intensity at the anterior compartment					J Average sens intensity relative to wt sister cells
		pegGFP	GFP				2-5 cells	6-11 cells
							96.6	77.1
		73.0088	82.8738				103	78.775
		79.4634	85.0513				126	78.6
		87.7021	79.1893				95	68
		86.4389	75.1595				107	70
		80.2182	73.4934				84.1664	50
							90	44.2424
							110
							92
		f Senseless intensity
distance from D/V boundary (µm)	wt								peg -/-								Wg NRT
0	6.95868	17.2694	15.5903	10.3799	9.90507	23.3695	4.3243	11.9157	8.45589	12.0548	18.2184	10.5883	9.4674	12.3291	18.7598	10.9404	15.9421	2.98403	8.27048	11.164	31.1055	10.6685
0.1318	6.90112	17.4379	15.4811	9.87969	11.0736	26.2998	5.8724	12.3247	7.96066	11.8316	18.053	8.43135	10.8217	12.7142	19.3323	13.8121	16.3668	3.65177	8.11708	11.4459	33.8217	13.0054
0.2636	6.52864	16.9915	15.3484	8.73422	12.3238	29.3003	7.56204	12.6871	7.93314	11.8261	18.3882	5.32841	11.2189	14.1176	20.2007	17.6698	16.8966	4.04835	8.02448	11.9979	36.5318	16.0039
0.3954	6.03029	16.3514	15.0592	7.59776	13.7343	33.0215	9.47646	13.0398	8.1644	11.9637	17.9666	4.13813	10.8308	15.7647	20.914	19.0966	17.6785	4.51263	8.12819	12.6248	38.8827	18.9009
0.5272	6.14884	16.2913	15.4446	7.06485	15.2329	37.269	11.748	13.7823	8.33388	12.2979	16.4966	4.48957	11.4558	16.6092	22.4461	20.5824	18.6422	5.79296	8.35078	12.9392	41.5396	21.8198
0.6589	7.22706	16.8909	16.2593	6.5324	16.5925	40.2943	14.19	14.6284	8.10743	13.0422	16.441	5.31016	13.394	17.6378	24.2368	23.3249	19.657	6.81766	8.76744	12.8759	44.0106	25.4114
0.7907	8.83838	18.248	16.829	6.57205	18.4301	42.1069	16.934	15.7096	8.11283	13.7815	18.2549	6.23108	15.6822	19.2863	25.8959	24.9435	20.7843	7.85095	9.3576	13.5589	46.9793	28.6497
0.9225	10.7001	20.4053	17.3354	6.62609	21.3631	43.6861	19.9693	16.8688	8.78246	14.2938	20.247	7.22625	18.2149	20.9425	27.276	27.5083	21.9603	9.62102	9.83762	13.8837	49.798	32.4193
1.0543	12.4609	22.5758	18.9716	6.86948	24.942	46.0236	23.2641	18.2193	9.24859	16.1699	22.2416	7.87993	20.9845	22.7813	28.1088	31.1586	23.3523	11.8638	9.93104	14.3678	52.8142	36.9038
1.1861	14.6892	25.1214	20.7445	7.12578	28.6305	49.4525	26.2257	19.6473	9.18902	19.575	23.4869	9.91763	23.5479	25.3116	29.1801	35.6745	24.5291	14.5744	10.0008	15.3734	56.0198	41.0475
1.3179	17.5015	28.1911	22.3576	7.92184	31.9535	53.0568	29.6088	21.391	8.61179	24.2956	24.0173	11.922	27.0559	27.759	30.3932	37.5638	25.4763	17.2973	10.4002	16.217	59.4735	45.9576
1.4497	20.4587	30.7864	23.9431	8.77991	34.4946	56.2394	33.4849	23.2883	8.0915	29.0018	26.052	14.0215	30.8819	28.8378	31.3468	39.8773	26.6173	20.503	11.2417	17.376	62.5467	50.5796
1.5815	22.6431	33.0972	25.9029	10.7066	36.9372	60.2251	38.606	25.5498	8.6022	34.036	27.2257	15.7814	35.6412	29.9363	30.8428	43.0953	28.1288	24.0149	12.4985	19.5815	65.2195	55.3601
1.7132	24.4616	36.1189	28.4486	12.8116	39.4622	64.583	45.3566	28.0233	10.1166	39.165	28.1735	16.389	41.5901	32.6491	30.7337	45.7495	30.1016	27.6396	14.0633	20.8495	67.7117	60.3116
1.845	26.6942	39.5136	30.7518	15.8732	42.3866	68.5601	50.9884	30.5239	12.3382	44.6612	30.0592	17.6525	47.2027	36.5338	31.8358	48.8492	32.0256	31.8212	15.6518	22.3392	69.7321	65.4469
1.9768	28.8618	42.8292	33.0356	19.1481	45.8916	72.1653	56.2201	33.0431	15.3818	50.4718	31.1795	19.9778	52.3992	40.7153	34.3229	51.4016	34.3969	36.1135	17.0649	26.7101	70.9001	70.4213
2.1086	31.3567	45.7617	35.7303	22.5005	49.9975	76.8334	60.9898	35.0237	18.8835	55.1964	33.3173	23.16	56.3023	44.3957	37.1679	53.9747	36.9313	41.1852	18.4792	28.9484	72.0077	74.629
2.2404	34.7865	49.9783	38.7172	25.8748	54.472	80.0844	64.7528	36.5707	22.5785	58.2064	35.3747	26.4397	59.5489	47.4489	38.6892	57.4212	39.642	45.9719	20.1152	31.066	72.8269	77.9363
2.3722	38.7734	53.2948	42.0053	28.9091	58.5296	81.2492	67.7659	38.0005	26.3429	63.6878	37.2339	27.7941	63.739	50.686	39.6913	61.9087	42.8606	50.1829	22.1669	34.2446	74.1435	80.3648
2.504	42.4443	56.2116	46.105	31.8236	61.9548	83.7886	69.8504	39.3189	30.4935	70.1679	39.6644	30.6297	69.1432	53.7946	41.2935	65.2528	46.148	53.8082	24.6925	35.8665	74.6736	82.136
2.6358	45.5282	58.8841	48.4372	35.5257	65.4479	87.0541	72.8349	40.6725	35.249	75.3245	42.7457	32.8474	74.3483	57.7375	43.4353	68.7891	49.9721	57.6446	27.3491	37.1456	74.9006	83.704
2.7676	48.7506	62.6147	50.8451	39.5645	68.907	89.6506	76.8591	42.0653	41.4616	79.3798	45.2504	35.5907	78.9196	62.766	45.685	71.9111	53.3668	61.4711	29.7637	39.2424	75.4696	84.8919
2.8993	53.4978	65.7539	54.1568	42.7887	71.7838	91.6	80.5888	43.3332	49.4179	82.4457	47.0949	39.3334	83.9995	66.5331	49.5399	74.4626	56.493	64.9888	32.3069	40.3001	76.0618	86.4366
3.0311	59.6579	67.7784	57.5808	45.5939	74.7204	91.3117	82.488	44.4386	56.0458	84.7592	48.6384	44.0194	89.6494	69.8754	52.5464	76.8332	59.4198	68.7995	35.5864	41.9883	76.5366	87.3188
3.1629	63.9312	71.1922	60.8899	47.7014	77.6996	89.573	82.5967	45.2128	61.4199	87.3439	51.4219	48.3664	93.805	74.2641	54.6688	80.188	62.4926	72.9579	39.2038	44.5787	76.9234	87.6411
3.2947	66.3756	75.1897	63.3959	49.3832	80.8678	88.4472	83.46	45.483	66.0336	89.6913	54.7071	51.6613	94.0908	79.9855	57.1679	82.9349	65.6676	77.4789	42.7076	46.3585	77.434	88.3783
3.4265	69.3545	77.4552	65.8207	51.8008	83.0589	88.0189	86.39	46.0291	69.789	91.5242	58.7816	55.1073	92.4206	85.5236	60.0097	85.3423	68.7297	81.5431	46.4476	48.8376	77.7464	88.595
3.5583	72.222	80.806	68.8445	54.7475	84.879	89.6134	88.3032	47.0706	74.7612	94.1653	61.5743	57.2918	90.9401	90.671	63.4575	88.5453	72.1676	85.2351	51.2546	53.5867	78.2976	88.2599
3.6901	75.4408	84.0173	72.3992	58.128	88.0181	91.4741	89.6276	47.9725	80.8177	97.0045	62.4454	59.7675	89.0893	95.2545	66.8658	92.761	75.9904	88.8268	56.5477	56.7879	78.7946	88.3636
3.8219	79.1533	86.1401	74.7664	61.8741	91.7332	90.5298	91.463	48.5713	85.4377	98.0371	63.1754	62.6801	86.954	97.8993	68.0383	95.3721	80.0691	91.6169	61.0173	60.757	79.6713	89.0119
3.9536	83.3477	86.2701	76.2379	66.211	94.4001	89.811	94.6892	49.3117	89.4883	96.6252	65.1805	64.2921	85.3831	99.5927	68.9469	97.0563	84.009	93.5923	64.7336	68.2123	80.527	89.2296
4.0854	86.675	86.5457	78.3976	71.1331	96.3701	90.2534	97.1465	50.4198	93.289	96.3131	65.1948	68.3919	84.7572	99.5322	70.8775	98.8667	87.3386	94.7254	68.3844	70.66	79.7317	89.4054
4.2172	88.7218	85.6879	80.8885	75.4879	98.0386	91.7205	97.6506	52.0257	96.6261	97.3384	65.233	72.7986	84.5663	98.4849	73.672	99.9271	90.0709	96.3945	71.7107	72.7188	78.9882	89.8135
4.349	89.7149	85.6957	83.0965	79.1879	99.345	92.6149	97.6902	55.2183	98.4563	96.4348	66.4206	74.4181	83.4348	97.5005	77.0125	100	92.874	97.9741	74.2513	77.6623	78.9023	90.8493
4.4808	91.3764	87.1384	85.6961	82.1146	100	92.6123	98.2323	58.4164	100	93.7274	68.7298	77.5006	82.0212	97.0471	81.2825	99.8741	94.7955	99.309	76.3228	81.0658	78.8714	91.6498
4.6126	93.4845	88.1986	87.6454	83.9944	99.7186	93.342	99.0991	61.6356	99.9382	91.0411	69.9059	81.4147	81.9697	97.679	86.4005	99.3109	96.0631	99.6379	78.7425	83.7818	78.188	90.8533
4.7444	94.7904	88.3311	87.784	85.7769	98.9803	94.4959	100	64.8494	98.1272	89.1158	68.6801	83.8073	82.3315	99.3632	90.7449	98.2311	97.2395	100	81.9606	85.576	77.7639	90.0846
4.8762	95.9293	87.3929	88.4466	87.4027	97.953	96.8632	99.541	68.0324	97.2497	86.3011	68.5404	85.1737	81.7929	100	94.4089	95.6069	98.2181	98.261	85.743	86.6904	77.0177	89.7597
5.008	97.134	87.9907	90.1266	88.9889	96.9906	99.6659	97.8245	71.2161	97.6369	83.8073	69.1656	84.5071	80.8411	98.3587	96.1479	92.2118	99.2968	96.2299	89.6256	88.5601	75.6385	89.1522
5.1397	97.6886	89.3589	91.4131	90.5	97.0359	100	95.7136	74.4033	95.0003	82.4034	71.5011	84.1642	79.5206	96.4667	96.9613	90.1108	99.8503	95.081	93.2372	91.7089	73.0885	87.8558
5.2715	98.0165	90.9498	92.1482	92.1673	96.5535	98.3932	93.423	77.5396	90.01	80.8317	74.9898	83.731	78.4528	94.1867	97.6255	90.5186	100	94.0073	95.6032	92.6762	70.7677	86.6493
5.4033	97.5429	91.6603	93.2564	94.188	95.212	97.7941	90.3088	80.1033	85.1243	80.1857	78.1461	83.1107	77.7832	92.5451	97.7777	90.8777	98.395	91.5883	96.8181	93.7123	67.8592	85.2259
5.5351	95.2273	92.5203	95.1753	96.1167	94.4258	97.8811	86.2433	82.6578	80.3644	78.7729	80.405	82.9014	76.5881	90.7397	98.4167	90.6789	96.6222	88.7163	97.7802	96.7853	64.7375	83.6465
5.6669	92.0879	93.3113	98.4803	97.7936	94.2427	97.6846	82.7669	84.9987	75.9586	77.4011	82.0343	83.0208	74.4895	88.1485	99.9292	91.898	95.1584	85.4161	98.9836	97.9919	61.0435	81.3242
5.7987	89.8577	93.2746	99.2505	99.1867	93.1497	96.408	80.6004	87.339	71.7861	75.9274	82.3813	82.5716	71.399	86.4485	100	91.9657	93.9219	81.404	99.9458	99.1799	57.7932	78.8187
5.9305	89.9685	93.1976	99.202	99.6217	92.688	94.9333	79.4984	89.6086	68.4101	73.1932	82.3977	81.0795	67.8654	86.3939	97.6842	90.8184	91.6576	77.2198	100	100	54.969	75.7142
6.0623	91.1561	93.2104	99.3949	99.9786	92.4764	92.7806	78.4712	91.8786	66.0209	70.1451	82.2005	79.1728	65.4912	86.8858	94.8025	89.1283	89.282	73.2194	99.3879	99.5857	52.5593	72.5853
6.194	92.04	93.7766	100	100	90.8612	89.3878	75.3623	93.5855	64.6549	65.9137	81.5006	78.8609	63.6012	86.0265	93.3332	87.4882	86.4486	68.9315	98.319	99.3356	50.0297	68.2333
6.3258	91.1387	94.3707	99.0407	99.7272	89.5298	86.5535	70.9794	95.2708	63.1431	62.0244	80.5007	80.0965	61.2533	84.0497	92.5423	86.6342	83.303	65.2821	97.0794	96.9264	47.3111	64.4733
6.4576	89.8043	93.2831	97.3323	97.7817	88.9515	84.2518	68.525	95.8206	62.0327	59.8118	80.0162	79.871	58.8732	82.4197	90.5961	86.3209	79.584	61.3917	96.2513	94.9884	45.3341	61.4266
6.5894	89.8992	91.8256	95.4492	95.6392	89.0435	81.2822	67.2453	96.2775	60.822	57.623	80.3619	78.4116	57.842	80.6919	87.7713	83.8861	76.1829	57.6327	95.8746	93.7677	43.6208	58.9455
6.7212	91.0045	90.7259	94.3733	91.9055	88.8499	76.6657	65.9584	95.566	59.6188	55.1654	81.0393	78.4212	57.7345	78.7164	86.3166	81.1897	72.4845	54.3166	94.9398	90.7484	41.2798	55.899
6.853	91.5632	91.1341	93.386	88.2004	87.945	71.1578	64.7603	94.7031	58.6525	53.5592	79.8041	80.4473	56.396	76.151	85.0302	79.5649	69.1483	51.35	92.9643	89.5669	39.3811	52.7866
6.9848	91.2438	90.6684	93.3866	84.8664	86.813	67.7892	63.384	93.4643	57.9127	52.4281	76.2628	82.8874	52.8603	72.8955	83.6788	77.2075	66.3036	48.6209	90.7212	88.2734	38.0016	50.9401
7.1166	91.2264	89.5951	93.5088	81.5383	86.1044	65.4594	61.9765	92.1574	56.6332	51.0866	73.5723	84.6068	47.7799	70.1821	83.8181	73.8215	63.2022	45.8499	88.6523	83.4301	36.7142	49.7389
7.2484	90.6005	86.9877	91.8364	78.3869	85.6369	62.7109	60.5584	89.7107	55.1279	48.9979	70.9068	85.1533	43.4614	68.1449	83.3412	69.9667	60.2809	43.4888	86.1372	81.2081	35.2176	47.3853
7.3801	88.2368	85.5893	90.3989	75.2348	84.074	60.2381	58.9224	86.991	52.2473	47.2432	66.8499	85.4595	41.6391	65.164	81.4716	67.2377	57.9599	41.3133	83.257	78.5309	33.6017	45.5228
7.5119	86.186	85.1181	88.4111	72.9028	81.3021	57.6951	57.2541	83.6139	50.041	45.1252	62.6296	84.7452	40.8759	61.7113	80.0099	66.4212	55.4226	39.8149	80.4869	72.3374	32.0622	44.5598
7.6437	85.3277	85.9497	85.4519	70.5772	77.478	55.3285	55.8761	80.0376	47.4413	42.9827	61.5302	84.6633	38.7836	58.1032	77.1876	66.0094	52.7634	38.4452	77.8686	70.9274	30.4204	43.1144
7.7755	84.2339	86.0107	83.3559	69.1968	73.9198	53.8359	55.5254	76.203	44.751	40.5054	60.4019	85.6486	36.1224	54.5374	74.1552	65.7003	50.032	36.9649	75.1678	70.4646	28.5776	41.1359
7.9073	83.1645	85.9498	81.4117	67.8626	71.124	52.5504	54.1409	72.272	42.7225	36.4172	57.8138	84.5146	33.5292	51.3701	71.4132	62.414	47.7315	35.2199	72.2405	69.1089	26.3448	39.1773
8.0391	81.5143	85.8088	78.4461	66.6158	68.5944	51.0302	52.7726	69.1693	40.7058	32.2273	55.6797	81.8423	31.3434	48.2527	68.6016	58.6222	45.7097	32.9902	68.7425	67.9267	24.4775	37.1564
8.1709	80.1408	86.1221	76.2566	65.3769	66.022	50.4836	51.7886	66.4399	37.7842	28.3866	52.85	80.7712	29.1826	44.652	67.0286	56.2676	43.7889	30.5843	64.4078	66.1485	22.547	35.1459
8.3027	79.3614	87.712	74.5584	64.6905	63.7386	49.1399	50.6938	64.1969	35.7373	26.1105	49.9402	81.6434	26.7078	41.3886	64.884	53.5205	41.6494	28.0998	59.8586	60.9347	20.7084	32.5653
8.4344	76.9549	88.5657	71.8468	64.0835	62.6825	46.0517	49.5625	62.2169	34.0067	24.7058	48.1009	82.5565	24.7557	39.5939	60.9417	50.5211	39.3723	25.7555	55.6612	57.6817	18.9649	29.6958
8.5662	73.3203	88.7674	69.7519	63.928	61.8735	43.7366	48.5532	59.8842	31.6501	22.8954	47.4001	82.8325	23.8772	38.174	57.6997	49.7275	36.6124	23.5796	51.8443	54.7438	17.8017	27.524
8.698	70.7818	88.8402	68.2099	63.8618	60.1241	42.9083	47.8872	57.3254	29.5528	20.6726	46.5115	82.4206	22.4457	35.21	55.587	48.642	33.7015	21.4185	48.0768	51.3397	16.8236	24.9752
8.8298	68.6052	88.0976	67.0829	64.4305	57.5034	41.226	47.7614	54.7979	27.2906	18.9072	43.6061	81.6687	21.0053	32.7936	54.7763	46.4666	30.7897	19.251	44.2251	49.1735	15.6181	22.2607
8.9616	65.5633	86.7086	65.7279	65.1616	54.5095	38.9521	47.2027	52.2938	25.9968	16.9765	41.0932	79.58	19.3455	31.256	53.7781	44.8585	27.9496	17.4679	40.58	47.222	14.5435	19.3256
9.0934	61.7349	85.0017	63.519	65.0576	51.7672	37.7633	46.4287	50.3645	25.6781	15.6501	39.6932	77.4598	17.8561	28.8625	51.1289	43.0888	25.2739	15.2067	37.1505	44.1371	13.6299	17.1265
9.2252	58.935	82.1967	60.3944	64.6848	49.5039	37.474	45.6334	48.9419	25.2973	14.4805	38.4289	76.2013	16.3103	26.0262	48.5255	41.3196	22.8878	13.0545	33.724	42.1667	12.7628	15.5386
9.357	57.352	79.414	57.3965	64.4108	47.9932	37.1782	45.0049	47.3026	23.998	13.096	37.0027	75.9799	14.3144	23.8161	48.1123	39.3462	20.5054	10.8702	30.4039	39.7088	12.001	13.4811
9.4888	54.2948	77.7079	54.1065	64.1746	47.2885	34.6113	43.7242	45.4397	22.0932	11.7425	35.6086	74.6618	12.287	22.5167	47.7126	36.4357	18.5362	9.11298	27.3277	33.9671	11.6204	11.6807
9.6205	50.0402	76.1953	50.8381	64.0024	46.2541	31.8473	43.2771	43.4665	20.9923	11.641	33.9205	73.0139	10.5305	21.8818	46.2492	35.4973	16.4551	7.56111	24.4214	31.7032	11.0233	10.5861
9.7523	46.3	72.4119	48.9782	63.8611	44.2082	29.3212	42.8138	41.3595	20.4078	11.2454	31.4557	71.2632	9.85493	21.4395	43.2015	35.2377	14.6853	6.07642	21.6417	29.5373	10.285	9.56508
9.8841	44.051	69.262	48.5431	63.7106	42.1533	28.0028	41.9781	39.5546	19.214	10.8235	28.5187	70.1821	10.1639	20.3735	41.3812	33.8824	12.9807	4.41884	19.0932	25.8839	9.83651	8.44539
10.0159	42.5019	67.741	47.8932	63.5553	40.9562	26.4822	40.5396	38.1769	17.8965	10.6199	27.191	69.6843	9.8352	18.6638	40.3547	32.058	11.4089	3.18618	17.0696	24.5195	9.27074	7.84397
10.1477	41.413	65.4724	46.3515	63.1581	40.6172	25.688	39.3795	36.7933	16.7324	10.5645	26.436	67.0834	8.77491	16.4014	39.3026	28.1985	9.94687	2.64057	15.7367	23.298	9.10554	6.91142
10.2795	40.2951	62.2314	44.3737	62.5992	39.9037	24.9329	38.3106	35.3999	15.609	8.76438	25.9544	64.5515	7.95979	14.2834	37.8528	25.2841	8.81895	2.06913	14.939	21.1363	8.71595	5.95259
10.4113	38.4341	57.8912	42.0412	61.7818	38.623	23.6453	36.8826	34.0132	14.374	6.56329	25.0243	62.501	7.16938	13.0845	36.173	24.0625	7.76675	1.76903	14.337	20.0952	8.25017	5.58502
10.5431	36.6539	53.8108	39.2762	60.761	38.0664	22.151	34.8639	32.6401	12.7993	6.31811	22.8732	58.2861	6.34503	11.8182	34.5736	22.4982	6.9482	1.6111	13.5909	18.5908	7.61015	4.98975
10.6748	35.2818	50.0864	37.7806	59.2527	37.1861	21.0666	33.7419	30.9859	11.4155	6.85806	21.8196	56.7266	5.90129	10.9747	33.5785	20.5997	6.45707	1.36392	12.7223	16.1407	7.2775	4.92935
10.8066	33.1819	46.6319	36.5331	57.2957	36.3209	20.2332	33.0053	28.6625	9.86212	6.87405	22.4495	56.2887	5.34256	10.1628	32.7877	20.0526	6.07146	1.17474	12.1631	15.6695	7.17319	4.35045
10.9384	31.6404	43.3449	35.5149	55.403	35.7171	19.5517	32.5666	26.362	8.5096	6.16875	23.2853	56.1254	4.96877	9.10204	31.2834	18.7897	5.91552	0.609395	11.8585	15.0949	6.83574	3.92422
11.0702	30.6152	40.5038	33.6937	53.5787	35.1307	18.6287	32.3621	24.1265	6.76257	5.5289	21.932	53.5371	4.51938	8.5874	29.3828	16.7671	5.78287	0.140437	11.4308	13.5504	6.43968	3.45397
11.202	29.3737	38.3724	31.2083	51.552	34.7487	17.9046	31.2651	22.173	5.46663	5.05444	19.2676	49.7406	3.94917	8.57639	28.0061	15.7643	5.46761	0.0123902	11.0261	13.0173	6.35687	3.35184
11.3338	27.8152	36.977	29.3644	49.2693	34.5781	16.5613	28.8478	21.2336	4.53067	5.26951	16.5934	46.6799	3.79874	8.68182	26.0526	15.8219	5.31463	0	10.8564	12.2887	6.33302	3.38904
11.4656	26.4144	34.932	27.5943	46.9072	34.5023	15.6521	26.5659	20.4566	3.91943	5.05886	15.723	44.9534	4.10162	7.48499	23.983	15.0675	4.92624	0.321302	10.9496	11.2609	6.07847	3.09156
11.5974	24.5332	33.8763	26.3135	44.4293	33.8639	14.8586	24.7761	20.432	2.92152	4.29199	14.6297	43.9017	4.36989	5.92418	22.4084	12.5642	4.42922	0.48822	10.97	11.2659	5.77047	2.76569
11.7292	22.3479	32.0935	24.8919	42.2851	33.2237	13.7953	23.9444	20.3962	2.21486	3.84304	13.2714	40.6133	4.05356	5.15264	20.5855	10.2662	4.03145	0.595191	10.8319	11.0608	5.50802	2.51376
11.8609	20.4319	30.4529	24.0091	40.7266	33.3127	13.5948	23.5699	20.2927	2.22867	3.88035	11.6824	37.2348	3.17169	5.29514	19.5056	8.29531	3.7914	0.651593	10.692	11.3719	5.37562	2.28771
11.9927	19.4848	28.4236	23.1167	38.9533	33.1842	13.0126	23.1465	20.1625	2.63712	3.94897	10.2161	34.5025	2.93307	5.53815	17.2656	6.95432	3.86836	0.777331	10.5821	11.4079	5.08039	2.20141
12.1245	18.6615	26.3409	21.9654	36.7317	32.2812	12.2946	22.3922	19.7936	3.29208	3.47791	9.57126	30.842	3.3441	5.60827	15.5794	5.78157	3.85556	1.02994	10.3646	10.9234	5.02034	2.22475
12.2563	17.5136	24.0455	20.5018	34.5135	31.1863	11.2033	20.7361	19.4194	3.79689	2.38121	10.1291	27.829	3.40229	5.36057	14.4551	4.8706	3.7095	1.16933	10.0902	10.5185	4.88272	2.38335
12.3881	15.9952	21.9481	19.3598	32.3016	30.6737	10.2007	18.7714	18.965	4.07547	2.54816	9.8598	25.16	3.09461	4.51909	13.5769	4.67608	3.60487	0.857052	9.96645	10.3403	4.67768	2.58739
12.5199	14.3732	20.3738	17.6185	30.2026	30.4127	9.90929	17.4989	18.5082	3.12214	3.21831	8.91082	21.6669	3.46863	3.87658	13.1956	4.99249	3.77679	0.918616	10.1375	9.99641	4.48977	2.66095
12.6517	13.5076	19.0872	16.2497	28.4507	29.892	9.45995	17.1402	17.9246	1.72805	3.65159	7.80728	20.5588	4.43699	3.85934	11.5179	4.26891	3.89792	0.770442	10.5069	9.1894	4.59839	2.62581
12.7835	12.9045	17.8164	15.3275	26.7191	29.3313	8.62664	16.0361	17.3415	1.11122	3.98	7.38819	20.9106	4.80623	4.36528	9.84348	3.44321	3.96808	0.777561	10.782	8.81423	4.70024	2.74208
12.9152	12.245	16.6683	14.7213	25.0649	28.3277	7.61634	14.8692	16.7058	1.55202	4.03881	6.615	20.0883	4.25611	4.66125	8.69859	3.27385	3.717	0.965624	10.6926	8.14591	5.02084	2.67724
13.047	11.651	14.8169	13.9368	23.4745	26.6144	7.75486	14.1889	16.0693	2.22206	3.55742	5.82662	18.9843	3.68161	4.57763	8.55897	3.81655	4.01885	1.05545	10.2206	7.14874	5.12434	2.61833
13.1788	10.954	13.0568	12.836	22.1994	24.0937	6.93314	13.7867	15.3606	3.26804	2.68607	5.77575	17.6629	3.70006	3.39391	8.46199	4.73002	3.86472	1.20264	9.45984	6.64944	5.24192	2.83054
13.3106	10.1247	11.8886	12.1755	20.9757	22.2432	5.90748	13.2492	14.6477	3.54153	2.18525	4.76792	17.1903	4.4292	2.40671	7.79899	4.26303	3.41184	1.23139	8.67632	6.42726	5.30703	2.95387
13.4424	9.18863	10.9889	11.709	20.1021	20.8977	5.82798	12.4241	14.0275	2.78246	2.93387	3.5911	16.8785	4.43131	2.25538	7.13368	3.63986	2.89585	1.24417	8.03868	6.16984	5.15742	3.00574
13.5742	8.10654	9.72333	11.4214	19.2167	20.118	5.91145	11.3229	13.4176	2.19283	3.60191	3.11485	16.3349	3.32973	3.16924	7.03135	3.40763	2.54156	1.16614	7.40776	5.73132	4.73022	2.9086
13.706	7.87519	9.14555	10.5515	18.2086	19.727	5.46249	10.2859	12.8219	3.15623	3.55011	2.51332	15.8343	2.76804	4.2271	7.01617	3.63083	2.26132	1.43695	6.70677	5.51984	4.51325	2.94123
13.8378	8.11158	9.32646	10.011	17.2083	19.4305	4.99452	9.26102	12.2281	3.48233	2.63819	1.92562	15.8998	2.25686	4.49752	6.13659	3.61039	1.69101	1.59899	6.02262	5.15509	4.37276	3.04803
13.9696	8.35258	9.51952	9.6342	16.3466	18.8019	4.69817	8.04498	11.5967	2.98664	1.79745	2.06713	15.3381	1.99819	3.79716	4.59935	2.76811	1.32992	1.71757	5.45262	5.08234	4.3457	2.53691
14.1013	8.98087	9.22418	9.38907	15.4851	17.6673	4.63676	7.21854	10.9573	2.22027	1.19311	2.19278	13.8628	2.10285	3.08488	3.67929	2.45194	0.945569	2.162	5.0777	4.79961	4.15355	1.92698
14.2331	9.23086	8.07927	8.82986	14.6654	16.8176	3.91113	6.40806	10.2609	1.95327	1.37845	1.31165	11.8572	2.53174	2.20994	3.12418	1.77439	0.988738	2.08021	4.88103	4.59201	4.16477	1.58407
14.3649	8.28994	7.42497	8.50214	13.8452	16.1831	3.21847	5.64975	9.54875	2.25289	1.39212	0.718242	10.3759	3.12788	1.86062	2.41452	1.34444	0.8588	1.90037	4.86966	4.33766	4.06868	1.55272
14.4967	7.2752	6.19449	8.32284	13.2994	15.1523	2.7172	4.83593	9.0858	2.54758	1.19555	0.630167	9.67501	3.27798	2.29545	1.07285	1.77493	0.770818	1.41811	5.00562	3.88361	4.15273	1.79135
14.6285	6.77493	5.89518	8.52409	12.7612	13.9628	2.34747	4.09617	8.7076	2.63236	0.64262	1.36839	8.9622	2.77353	2.9302	0.387064	2.90773	1.03196	1.07905	5.13277	3.59176	4.18403	1.91162
14.7603	6.78765	5.09827	7.89135	12.4253	13.1181	2.55155	3.37685	8.13797	2.54437	0.2117	1.8684	8.41344	2.06526	3.21997	0.293376	3.25324	0.87035	1.15819	5.0824	3.14944	4.40455	2.17154
14.8921	6.76769	4.64449	7.30469	12.1045	12.4622	2.65489	3.30415	7.48847	2.33841	0.51168	1.3967	7.68476	1.72511	3.63103	0.942969	3.28975	0.720816	1.33752	4.84186	2.73323	4.53251	2.50191
15.0239	6.11144	4.81482	7.15079	11.7294	12.1556	2.57216	3.13908	6.78756	2.04011	0.839313	1.21718	5.98454	1.68223	3.02344	1.46284	2.40669	0.491913	1.31483	4.64552	1.98504	4.23595	2.85858
15.1556	5.24244	5.14936	7.35584	11.3484	11.9125	2.25918	2.91838	6.06105	1.50453	1.09665	1.39773	4.83014	2.0267	2.61909	1.598	1.14997	0.111859	1.37198	4.82741	2.47502	3.91644	3.26371
15.2874	4.79276	4.88688	7.68627	10.9101	11.5	1.56349	2.95263	5.39664	0.967258	1.05151	1.7171	4.14893	1.4956	2.94799	1.47141	0.167286	0	1.28331	5.18159	2.38229	3.71795	4.05788
15.4192	4.33816	4.72357	7.46973	10.4622	11.2994	0.96908	2.95783	4.76927	0.743279	1.79018	2.83184	4.1108	1.38446	3.24721	2.26811	0.45913	0.111339	1.77551	5.37851	2.21383	3.8001	4.47782
15.551	3.91007	5.14936	6.22928	10.0529	11.0548	0.751006	2.29031	4.36324	0.510763	2.3243	3.95203	3.85627	2.05003	3.49832	2.8195	0.914505	0.0393285	1.9005	5.4639	1.96892	3.82343	4.17676
15.6828	3.59059	5.11518	5.53527	9.65195	10.5828	0.884188	1.89061	4.11122	0	1.604	4.11524	3.12093	2.61758	3.55883	2.59417	0.65236	0.14071	2.03014	5.57057	1.95593	3.9636	3.72101
15.8146	3.7447	5.88739	4.85298	9.15353	10.0638	1.77848	1.60137	3.72457	0.494463	1.46576	4.18898	3.40114	2.91979	3.67062	1.99046	0.437316	0.0916119	1.94534	5.51912	1.57511	3.89305	3.42834
15.9464	3.86289	5.9257	4.21116	8.62654	9.86744	2.00689	0.858493	3.22786	1.45288	1.40471	4.19193	3.938	2.81446	3.51893	2.70077	0.0248025	0.390446	1.42714	5.19736	1.40517	3.61995	3.74914
16.0782	3.91712	5.47754	3.80756	8.04735	9.46292	2.25389	0.610677	2.87388	2.14956	1.63383	3.81834	3.92799	3.02106	3.243	2.93835	0	0.611884	1.5497	4.86323	1.12097	3.50533	3.66622
16.21	3.86799	5.01317	3.31808	7.45017	9.27786	2.48254	0.746822	2.65733	2.3854	2.24083	3.67693	2.84157	3.46211	3.25401	1.65887	0.251218	0.966435	2.03657	4.64772	0.755345	3.3505	3.37705
16.3417	3.8739	4.59813	3.02379	7.07608	9.77099	1.88055	1.1581	2.6617	2.63248	2.39025	4.09559	2.05365	3.38938	3.12864	1.05096	0.884314	1.02952	2.66382	4.44466	0.504828	3.21354	3.18622
16.4735	3.98798	4.56438	3.01156	6.79854	10.1368	1.54638	1.07816	2.91379	2.62571	1.91345	4.22234	2.50713	3.10836	3.08916	0.626438	1.38995	0.92965	2.63652	4.08098	0.557578	2.87963	2.71557
16.6053	4.13122	4.60729	2.91723	6.39288	10.363	1.42313	0.987945	3.10345	1.88456	1.31428	4.10744	3.27628	3.37245	3.23615	0.240252	1.61069	1.36546	2.46254	3.59387	1.07626	2.84639	1.93606
16.7371	4.13505	4.53581	2.51673	5.91988	10.4224	0.691181	1.06639	3.2106	1.01565	1.37488	3.98078	3.82929	3.7864	3.21072	0	1.3265	1.71341	2.56901	3.05196	1.18005	2.90763	1.40997
16.8689	4.14549	4.73512	2.27565	5.54359	10.5889	0	1.1592	3.27255	0.934497	0.573762	3.84055	4.281	4.00833	2.91086	0.118907	1.40108	2.1576	2.41959	2.56687	0.9682	3.22496	1.75471
17.0007	4.07333	4.24785	1.79647	5.22698	10.5005	0.0541089	1.04893	3.2637	0.934608	0	3.82908	5.14215	4.37698	2.21937	0.438177	1.78497	2.53889	2.41872	2.27577	0.866219	3.26315	2.0171
17.1325	4.04394	3.94679	1.41133	4.6769	10.2533	0.575814	0.986253	3.14575	0.888852	0.27865	3.49081	6.45093	5.03033	1.52438	0.848089	1.70343	2.51065	2.3243	2.27935	1.10061	3.22318	2.58954
17.2643	3.83696	3.57315	1.63291	3.95621	10.0491	1.02138	1.22478	2.82749	1.11343	0.724415	2.89798	6.79138	5.03697	1.07001	0.72402	1.83432	2.61845	2.30396	2.44435	1.12883	3.19714	2.8702
17.396	3.83744	3.46572	1.65264	3.25654	9.96424	1.36107	1.22695	2.47959	1.60057	1.02292	2.06867	5.6175	4.47719	0.824662	0.453371	1.56315	2.60261	2.10573	2.32104	0.315846	3.2752	3.03633
17.5278	3.72906	3.30907	2.02524	2.57444	9.46747	1.34416	0.508649	2.06536	2.2076	1.77785	2.2604	4.74993	4.13007	1.00117	0.124999	1.07249	2.77931	1.74788	1.87857	0.0877573	3.29312	3.22076
17.6596	3.36252	3.44563	2.18881	2.13073	8.88397	1.63202	0.207441	1.66947	1.46548	1.90415	3.64358	3.6925	3.60561	1.8847	0.338006	0.442759	2.59213	1.44213	1.37303	0	3.42545	3.12932
17.7914	2.59285	3.38629	2.32072	1.92655	8.65372	1.7602	0.338775	1.32097	0.874664	1.12923	4.10735	3.22177	3.33085	2.61715	1.99834	0.643477	2.61942	1.56439	1.00841	0.397678	3.85362	3.39333
17.9232	1.40326	3.76619	1.88909	1.78938	8.57337	1.70234	0.197279	1.07292	1.06115	0.443323	3.26603	4.0785	3.90159	3.53472	2.76255	1.78283	2.49156	1.37849	0.664641	0.402588	4.18813	3.73531
18.055	0.497572	3.68092	1.36066	1.73092	8.51022	1.6176	0	1.15327	2.126	0.602467	2.54313	4.53198	4.45541	3.70269	2.65962	2.6881	2.07704	1.08191	0.347834	0.461137	4.47027	4.17834
18.1868	0.170479	3.77452	1.14556	1.75962	8.90189	1.5573	0.0227539	1.29555	3.13919	1.20752	1.63175	3.23995	4.02958	2.8255	2.2555	2.98218	1.53225	1.24754	0.204785	1.20737	4.90365	4.33904
18.3186	0.0424552	3.81336	1.49429	1.90913	8.59823	1.48379	0.148434	1.69499	3.9551	1.33414	0.539323	2.08339	3.01027	2.53707	2.20215	3.30358	1.31056	1.76435	0.195205	1.26693	4.84342	4.90795
18.4504	0	3.98988	1.55657	1.96241	7.79024	1.6433	0.228295	2.00919	4.03116	0.913605	0.347176	1.95757	2.08151	3.19437	1.73364	3.09004	1.04876	1.77313	0.118042	0.97643	4.48841	4.98059
18.5821	0.205744	4.28462	1.54684	1.85883	7.25661	1.87016	0.389727	1.86135	3.8742	0.955521	0.815749	2.67605	1.77539	2.69942	0.979196	2.88688	0.52022	1.9299	0.0260553	0.819253	4.13192	5.24751
18.7139	0.558234	4.4011	1.49302	1.57795	6.71697	1.21708	0.762921	1.68678	2.91838	1.20236	0.944507	2.86395	1.57224	1.8596	0.975196	3.03748	0.422511	2.11668	0	0.687952	4.30773	6.01875

## Sheet: Fig S3
	Fig S3 d uncropped Wb images of PegGFP -Wg Pulldown

## Sheet: Fig S4
Fig S4
d mRNA expression changes relative to controls
	experiment	sample	wt	del1	uas gfp	uas peg gfp
	1	1	88.0672	89.5798	79.8528	97.7001
		2	91.2605	89.5798	99.54	98.6201
	2	1	102.521	97.479	109.844	111.132
		2	118.151	101.513	110.764	121.619
e number of Wg particles relative to the source
	Peg-/-												wt
	Particle count / ROI				Percentage relative to maximum count								Particle count / ROI				Percentage relative to maximum count
ROI	disc 1	disc 2	disc 3	disc 4	disc 1	disc 2	disc 3	disc 4				ROI	disc 1	disc 2	disc 3	disc 4	disc 1	disc 2	disc 3	disc 4
1	1	0	2	1	2.73973	0	2.5974	1.38889				1	4	9	7	10	4.5977	7.56303	6.86275	6.62252
2	1	2	1	0	2.73973	3.36134	1.2987	0				2	12	16	17	13	13.7931	13.4454	16.6667	8.60927
3	4	3	2	0	10.9589	5.04202	2.5974	0				3	12	31	30	21	13.7931	26.0504	29.4118	13.9073
4	5	4	9	5	13.6986	6.72269	11.6883	6.94444				4	11	39	33	28	12.6437	32.7731	32.3529	18.543
5	4	15	9	14	10.9589	25.2101	11.6883	19.4444				5	32	47	54	44	36.7816	39.4958	52.9412	29.1391
6	17	31	33	41	46.5753	52.1008	42.8571	26				6	58	75	77	82	66.6667	63.0252	75.4902	54.3046
(D/V)7	36.5	59.5	77	72	98.6486	97.541	81.9149	96				(D/V)7	87	119	102	151	100	95.2	84.2975	94.375
8	27	34	29	23	73.9726	57.1429	37.6623	31.9444				8	72.5	77	88	87	83.3333	64.7059	86.2745	57.6159
9	8	12	13	7	21.9178	20.1681	16.8831	9.72222				9	38	54	50	53	43.6782	45.3782	49.0196	35.0993
10	3	8	6	8	8.21918	13.4454	7.79221	11.1111				10	20	39	38	25	22.9885	32.7731	37.2549	16.5563
11	1	5	4	2	2.73973	8.40336	5.19481	2.77778				11	15	41	13	18	17.2414	34.4538	12.7451	11.9205
12	1	0	3	0	2.73973	0	3.8961	0				12	10	23	5	11	11.4943	19.3277	4.90196	7.28477
13	0	0	2	0	0	0	2.5974	0				13	11	15	3	8	12.6437	12.605	2.94118	5.29801
										ROI size : 2.5 * 35 um
f
	Peg-/-						wt
	Percentage relative to maximum count						Percentage relative to maximum count
distance to the source	disc 1	disc 2	disc 3	disc 4	disc 5		disc 1	disc 2	disc 3	disc 4
22	0	0	0	0	0.01		0.015	0.02	0.025	0.025
16.5	0.01	0.025	0.045	0	0.03		0.045	0.05	0.095	0.09
11	0.03	0.04	0.085	0.035	0.095		0.09	0.04	0.245	0.12
5.5	0.14	0.29	0.29	0.2	0.3		0.19	0.2	0.315	0.29
0	0.35	0.51	0.42	0.395	0.52		0.405	0.295	0.5	0.525
-5.5	0.14	0.28	0.285	0.21	0.23		0.215	0.185	0.285	0.25
-11	0.045	0.055	0.075	0.02	0.04		0.155	0.075	0.24	0.145
-16.5	0.01	0.01	0.02	0	0		0.065	0.01	0.11	0.06
-22	0	0	0	0	0.005		0.035	0.015	0.055	0.04
g Wg intensity profiles
	distance from source	UAS-Peg			wt				peg -/-
	0	100	100	98.9189	85.2591	100	100	76.0472	100	100	100	100
	0.0658	97.2043	94.4151	97.5475	89.4991	89.9615	85.1715	85.7506	87.6209	86.4124	75.3251	92.5971
	0.1317	86.8986	94.6555	100	95.6599	83.9737	70.434	98.6445	78.3641	76.8637	53.1559	87.4697
	0.1975	66.2537	95.2366	97.5372	100	83.0469	61.7252	100	69.3882	65.787	39.1469	79.747
	0.2633	50.1482	91.794	90.3864	99.2065	80.9781	59.9679	90.9321	65.7569	54.8909	33.2879	69.9655
	0.3292	43.9646	88.8417	83.6437	96.9082	71.6495	61.6881	85.3512	57.5097	48.0338	28.2494	60.9641
	0.395	44.1182	85.8928	83.1142	95.9194	59.3691	63.4185	79.8064	52.6902	43.2272	22.9455	52.4613
	0.4609	45.4886	82.2524	81.6462	92.4903	50.8111	62.7964	68.2803	50.1535	41.0636	20.7496	47.8073
	0.5267	46.3655	76.5037	81.1717	86.6264	47.7303	59.6973	59.9034	50.0728	38.5059	20.0824	46.3498
	0.5925	45.4994	75.1807	84.0836	83.6957	44.2671	55.4204	55.4803	46.0201	37.286	20.8892	47.1933
	0.6584	42.649	77.6674	86.6618	79.579	41.0411	53.1362	52.0488	43.1717	37.7493	19.9121	47.884
	0.7242	40.6205	82.4253	84.5045	74.6572	39.8028	51.6705	49.8933	37.8833	37.3547	19.6125	46.8353
	0.79	40.7742	86.8298	82.5329	72.6675	40.4215	49.2953	46.2574	32.9222	35.4702	20.9164	42.7822
	0.8559	41.2783	84.1965	81.7444	71.0014	40.8579	47.1799	48.624	32.4639	34.0354	21.9616	36.2485
	0.9217	42.0898	79.4081	81.1615	70.7782	40.0105	46.8338	56.3175	35.4557	33.9664	23.2688	32.1827
	0.9875	45.3461	70.6437	77.8783	71.0599	40.4578	48.9354	64.5694	38.4397	31.1809	22.2577	29.2417
	1.0534	46.9028	72.0361	76.4103	70.1404	42.6718	50.7628	67.5726	39.0525	31.0587	21.2943	28.922
	1.1192	48.0212	73.0336	76.7854	70.405	47.2754	50.3646	66.9459	38.449	30.0703	20.5283	32.0162
	1.1851	57.6911	72.8652	77.0137	68.0889	52.9213	46.6165	68.4975	39.977	28.0093	18.816	35.7243
	1.2509	69.7183	70.5562	78.0381	66.0138	56.0098	44.5167	71.1541	38.6985	27.7517	18.4346	36.5552
	1.3167	71.5931	66.4859	76.529	62.5018	54.8365	43.9748	68.8153	36.7417	28.6908	17.9171	35.8011
	1.3826	66.484	60.8371	77.8476	60.1602	49.6489	45.3723	65.4737	35.5863	29.5117	19.0134	33.6784
	1.4484	63.6883	56.223	75.082	60.0572	43.7049	46.3614	65.651	33.4501	28.1808	20.6985	33.2823
	1.5142	64.2256	56.0997	74.7825	63.4552	41.7459	46.0255	67.3403	31.2854	28.4478	21.0084	34.676
	1.5801	68.2494	54.9768	71.7746	67.8076	38.1991	44.9232	69.6752	29.254	28.2038	21.451	34.9571
	1.6459	74.9699	55.6366	68.5589	68.1502	31.3951	42.666	75.59	28.0631	29.4168	21.2569	32.5915
	1.7117	76.8887	60.9257	65.5732	67.9443	23.9513	41.3853	74.08	27.733	30.1939	21.3079	29.1524
	1.7776	63.9406	62.7526	62.099	63.0778	20.3235	41.2841	70.083	26.9911	28.2028	19.6398	27.2345
	1.8434	46.8808	62.0058	60.5144	55.8149	24.0888	42.1415	67.4992	24.4931	29.6656	18.4585	26.7611
	1.9092	36.0817	62.7385	60.3805	50.84	31.5892	41.2278	68.7669	24.9965	31.8052	17.7095	27.5539
	1.9751	32.1238	66.2915	59.287	47.5089	39.1039	38.5161	73.5201	27.3258	34.0206	16.8312	27.5539
	2.0409	36.7615	68.4278	58.3522	44.9506	44.3355	35.9498	73.8567	30.0198	33.0003	15.3809	27.1959
	2.1068	37.4193	68.5707	56.7967	43.8494	46.6592	34.9625	64.6232	30.468	29.1282	15.3264	27.1191
	2.1726	34.0425	67.7745	57.4946	44.937	44.5406	36.5486	51.9238	28.2632	24.3695	18.1078	28.449
	2.2384	31.0604	64.479	59.5968	46.509	39.1039	39.5579	47.4312	25.5254	22.2744	20.5726	29.3312
	2.3043	28.3633	59.9265	59.1926	48.1284	31.677	41.5212	50.6766	22.8323	19.9033	22.496	29.7915
	2.3701	25.5565	56.1709	56.3979	49.3458	26.026	41.42	50.94	19.3292	20.3451	23.8408	28.8582
	2.4359	23.1225	55.807	54.8095	53.577	22.0225	39.507	44.313	17.655	24.5995	24.5046	26.122
	2.5018	24.5587	57.3246	58.6291	56.5209	19.7748	36.2863	40.7793	18.2752	28.1678	21.8765	23.7055
	2.5676	27.4533	57.1853	58.9535	57.4935	18.1804	33.0166	40.8398	18.2323	30.2496	19.1053	22.1582
	2.6334	27.3327	55.3134	57.9825	52.5682	17.5	30.4773	41.3915	18.6251	29.5958	16.9265	21.0201
	2.6993	25.0192	52.935	58.9038	44.8031	16.2095	28.4889	43.127	19.5445	29.8076	16.678	20.023
	2.7651	24.0545	52.1579	58.1612	35.9653	15.9655	26.0897	45.9757	18.3899	30.425	17.2771	20.023
	2.831	23.4625	51.7437	55.4285	31.525	17.7583	23.2535	48.2312	17.4881	32.7612	19.633	21.2375
	2.8968	20.2502	51.907	59.1068	32.4339	22.069	22.3811	46.6963	18.0701	36.4601	22.0433	21.4293
	2.9626	18.4301	54.1996	57.7693	34.7219	28.7278	24.1731	39.541	16.7016	42.0246	22.6459	22.0177
	3.0285	20.623	51.8639	56.671	37.3252	36.2485	27.5692	33.8729	16.8759	44.4751	21.9616	22.4138
	3.0943	26.5652	48.0268	55.4145	37.5653	40.3557	29.4589	30.6109	16.9368	42.1932	19.1019	22.1582
	3.1601	37.1343	45.051	56.4805	38.7917	40.1421	28.7841	32.9269	18.6722	36.5783	16.569	21.9153
	3.226	47.3522	44.1263	54.6907	39.9411	35.8534	27.2662	38.2294	18.6532	30.0024	15.7928	22.0177
	3.2918	55.7724	44.0951	50.6018	38.2153	30.811	25.5688	40.6749	19.5883	24.6368	14.9009	21.8515
	3.3576	55.1915	45.584	48.4634	34.1629	26.7603	25.1916	40.1449	21.4048	19.6345	13.8557	22.6954
	3.4235	47.1111	46.3052	48.5854	30.9509	24.6746	26.325	40.1343	22.7784	16.5909	14.1111	24.5109
	3.4893	39.6119	45.2665	45.1479	28.0757	23.8609	26.9316	37.0222	24.6193	16.1118	13.9068	26.4799
	3.5552	35.0839	47.0862	43.4618	27.6707	21.5617	26.6244	32.1436	23.0846	17.4822	12.9944	28.206
	3.621	31.0273	49.1294	41.746	28.0341	20.4357	26.0119	27.2005	19.7884	17.8956	12.9059	29.0756
	3.6868	30.9834	52.0796	42.4957	26.0835	22.8666	26.6944	23.9301	17.8602	18.085	11.4319	28.4108
	3.7527	33.8122	54.3218	40.34	22.9468	29.0705	30.0265	23.9839	16.9907	16.1632	10.6658	25.7896
	3.8185	34.4153	54.3316	39.4462	21.2615	35.5108	33.2417	23.9045	18.7906	15.3203	10.3016	22.7592
	3.8843	33.6038	52.8395	37.6382	19.0681	37.5686	34.9781	23.3573	20.1162	19.3685	9.87259	19.3453
	3.9502	31.9921	50.7956	39.1143	17.6469	35.0364	36.0373	22.094	19.1553	23.0587	10.3458	16.5578
	4.016	29.8434	49.7689	41.1739	15.5344	31.5647	37.4485	23.2095	14.7462	25.0304	9.10327	14.64
	4.0818	33.0666	49.98	42.2015	13.3864	31.0051	37.876	25.0889	11.4385	24.7019	8.64369	14.4864
	4.1477	36.8601	49.8464	40.4431	11.9824	33.9188	37.7712	23.6267	10.834	23.7624	8.52793	15.4327
	4.2135	37.8468	48.3761	41.705	11.9144	36.0864	39.1226	21.0496	12.19	22.5178	10.3969	17.0564
	4.2793	35.6103	45.4687	43.3911	12.2551	34.053	42.3432	20.7135	14.7798	21.5764	11.9527	19.3582
	4.3452	32.2224	42.449	40.1441	11.5823	28.2788	45.6579	23.1234	16.5116	20.9474	12.5485	20.6366
	4.411	28.5605	41.8391	39.1607	10.454	21.7043	49.0618	23.109	15.5526	18.6148	12.351	20.2404
	4.4769	31.2576	40.6216	39.4203	10.6559	16.4509	52.0633	23.7251	13.2524	17.9779	10.8531	20.1636
	4.5427	36.7176	37.8534	39.3604	9.62723	13.5785	51.1771	27.8915	15.3115	19.1636	9.96119	19.0385
	4.6085	37.9235	39.5805	39.5461	8.69942	13.9271	44.6921	29.4454	15.3386	21.9085	8.80706	16.7882
	4.6744	37.4632	40.7862	38.3943	9.70959	15.2447	35.5571	29.5876	13.8029	22.8294	7.89807	15.6119
	4.7402	37.4851	40.3527	37.0968	11.6661	16.2314	28.5314	30.1514	12.392	20.988	7.81304	16.6984
	4.806	35.8514	35.9108	37.6468	13.2471	16.8375	25.4425	32.3025	14.8301	16.4097	7.687	18.9747
	4.8719	33.6369	33.3737	38.0764	12.564	16.591	25.367	34.5162	17.0423	15.1032	7.1491	21.9791
	4.9377	31.5646	33.7549	37.2237	12.6815	16.445	25.5808	33.8229	19.4296	14.6058	7.02317	23.309
	5.0035	29.8761	35.2307	37.9766	13.0329	17.0375	25.297	29.8631	20.1715	14.7794	7.38061	23.1302
	5.0694	28.9553	34.684	40.428	13.5615	18.1525	24.9042	25.2411	19.295	13.106	7.76197	22.1327
	5.1352	26.061	35.6126	39.5855	14.5996	19.6322	24.2085	21.5468	20.805	12.4881	7.66655	19.4858
	5.2011	23.1117	36.8602	39.0819	15.7222	21.4444	24.0702	18.9403	17.2995	11.945	7.013	15.9825
	5.2669	22.0919	36.955	39.9293	18.6265	21.9812	24.4102	18.132	21.3358	10.7991	6.91087	13.1569
	5.3327	23.0897	36.0204	39.8624	20.2975	21.4444	24.0217	21.2691	22.8323	10.4915	5.82489	10.9192
	5.3986	24.9206	34.2131	40.6666	20.9986	20.1504	22.3362	25.6233	22.3958	9.04269	5.76355	9.43614
	5.4644	25.7976	32.3943	37.8837	19.7932	18.3829	19.3718	30.0053	20.9636	10.2615	6.74404	8.47721
	5.5302	25.6004	29.9511	36.8302	18.8412	17.1168	16.2613	36.4689	18.9506	11.8224	6.63845	7.1473
	5.5961	21.741	29.9724	34.3653	19.6927	15.8811	13.5843	44.8813	20.7313	11.2542	6.08702	6.29076
	5.6619	15.9521	31.4897	30.3724	21.3912	15.2422	13.7885	54.277	22.5234	11.7096	5.94054	6.22657
	5.7277	13.7484	30.4835	26.7201	22.2975	14.0858	16.0027	63.8655	22.5077	14.572	6.65208	5.65121
	5.7936	13.7268	30.3412	28.9664	22.1574	13.6697	18.7982	70.0013	22.2136	17.7925	5.86568	5.7536
	5.8594	16.2263	29.838	28.5093	21.9577	14.193	21.5913	68.2659	20.3153	19.2175	5.49805	6.18837
	5.9253	20.8202	31.2195	30.1749	19.9708	15.0176	23.9827	60.7534	16.6951	19.9069	5.53549	5.91979
	5.9911	24.7015	31.6788	29.212	16.4905	15.2996	27.5016	51.5416	14.3031	19.6183	6.2981	5.56181
	6.0569	25.0084	32.0994	28.1515	15.3963	13.6722	30.5803	42.5631	13.4262	16.6135	6.15507	5.62561
	6.1228	24.2297	30.0446	26.6715	16.5161	12.7952	32.1825	32.9058	14.4386	13.5233	5.56946	6.06038
	6.1886	23.6158	28.9652	24.0317	16.0369	13.8089	30.3414	27.1816	18.626	11.7197	5.30732	6.81492
	6.2544	24.9534	28.4795	24.3167	15.6682	15.4591	26.8381	27.2632	25.9639	13.9843	5.0929	6.80193
	6.3203	28.3083	27.0325	25.326	16.6001	16.7851	23.5121	32.5113	26.5061	15.9317	5.59672	7.27529
	6.3861	28.725	25.2568	23.6415	19.1419	18.0597	19.5562	46.2468	20.1319	18.7596	5.44017	7.55647
	6.4519	26.3349	25.2065	26.6958	21.9955	20.2298	16.0865	56.9086	13.2219	19.9907	6.19597	6.27776
	6.5178	27.6724	25.8033	25.6989	22.0891	21.825	14.7567	56.8275	11.6405	22.9566	6.90741	5.22943
	6.5836	26.061	25.6918	25.3621	19.0472	22.2142	14.5483	50.3761	12.0881	23.5317	6.9245	4.21931
	6.6494	21.5658	24.8691	25.5252	15.5293	21.6115	14.4166	42.8264	14.8763	22.9922	6.16871	4.3343
	6.7153	20.1404	23.929	25.19	12.1208	20.6298	14.1424	38.2527	20.2403	21.074	6.02233	5.67681
	6.7811	22.125	24.7374	24.4732	9.73715	19.5942	13.6406	37.4233	22.6234	19.5943	4.80696	6.90432
	6.847	23.1556	24.8137	26.5668	9.23907	18.2403	12.7389	35.0446	24.1205	17.8506	4.95333	7.82505
	6.9128	21.7302	23.6028	25.6352	9.56997	17.5034	11.6073	30.9597	24.8153	16.2081	5.64097	8.78399
	6.9786	18.7701	23.5161	24.0782	8.57056	18.5965	10.3146	27.7432	23.2191	14.1015	6.76449	10.0241
	7.0445	16.2922	24.1362	24.4322	7.52745	20.6493	10.4469	24.4145	19.4108	10.1465	6.93121	11.6994
	7.1103	19.0551	24.6998	22.8044	7.92412	22.7923	12.1012	19.448	18.7436	8.5744	6.67253	12.07
	7.1761	23.0458	25.3349	21.4826	8.5895	25.3161	14.1795	16.1421	15.9666	10.3768	6.70661	11.7246
	7.242	25.7757	25.6127	24.3378	10.1747	27.0346	16.0338	12.56	12.191	12.437	6.45129	10.881
	7.3078	26.4335	24.5841	27.846	12.0075	26.2724	17.6241	10.4445	11.6257	15.61	5.82824	9.61493
	7.3736	26.2471	23.6482	28.9254	12.6802	23.8668	18.9653	9.75123	12.8024	21.1857	5.77036	8.48981
	7.4395	26.1596	23.4462	26.1318	12.2082	19.6761	20.1723	10.7434	14.8214	25.3263	6.54314	7.69706
	7.5053	27.2122	22.6866	23.9216	11.9391	14.8421	21.7901	12.8633	15.0768	27.2366	7.07769	7.26229
	7.5712	25.3593	22.0755	23.1687	12.0413	11.6464	23.7049	15.9476	17.5038	24.7238	7.01981	5.97098
	7.637	22.7936	21.1773	23.0208	9.4875	9.49575	24.6904	19.2558	16.8321	17.3263	6.11418	4.50049
	7.7028	17.2569	21.4175	21.6456	6.2553	8.31153	23.9342	21.3629	15.8983	13.7637	5.11334	4.2067
	7.7687	14.8121	23.4433	18.7478	5.40829	8.38327	21.304	20.0263	12.7862	13.9409	5.30061	4.10431
	7.8345	16.281	24.7031	20.1058	7.26255	9.4603	19.4161	15.1999	8.08803	14.8804	4.85802	3.96372
	7.9003	19.4279	25.062	21.3725	9.40884	10.485	19.2257	10.854	5.85326	16.2714	3.93886	4.2831
	7.9662	21.5327	23.9013	21.5803	12.5773	10.8243	19.8598	10.3529	10.2112	18.9214	4.34738	4.74347
	8.032	23.1117	22.6836	19.9854	15.9266	10.3862	19.2802	14.1894	12.5764	22.516	4.59588	4.89706
	8.0978	22.9911	21.6808	20.8312	17.9665	10.1997	17.7115	20.1663	10.3098	24.303	4.42225	4.90966
	8.1637	23.0566	20.2869	21.8485	16.9297	10.0351	16.0242	23.4767	11.2283	23.5611	3.90814	4.56468
	8.2295	22.6291	20.7759	21.3606	14.0282	9.31766	13.6873	28.1487	13.1712	21.2353	3.309	5.31883
	8.2954	18.2436	21.1387	22.5756	13.3052	8.54196	10.9349	33.2046	10.9374	20.7796	2.89367	5.60041
	8.3612	15.0863	21.7832	22.6754	12.9641	7.80424	8.51835	37.2811	8.5818	16.9334	3.68344	5.94539
	8.427	12.1809	21.2122	21.8075	13.5548	7.92495	7.32864	38.7183	7.74261	15.1949	3.77886	6.31636
	8.4929	10.2841	18.5511	20.4874	14.5007	7.91144	7.23943	31.7847	7.39965	14.2456	3.52689	6.40575
	8.5587	10.2622	15.6487	20.6282	13.5561	9.13365	7.74058	23.2323	7.93532	12.8626	3.70389	7.47968
	8.6245	9.67022	14.4994	20.5748	11.9128	11.2084	8.71294	22.3385	10.0439	11.4404	2.90049	7.91445
	8.6904	8.58457	14.3288	20.8431	10.967	12.5732	9.51945	29.8692	13.2971	11.8289	2.67243	7.41588
	8.7562	7.35675	14.6714	16.8707	11.2713	12.9345	10.3882	39.8293	15.5627	12.0683	2.70305	6.87872
	8.822	7.58706	14.2493	20.3152	12.0124	13.6148	10.0679	43.8892	16.6071	11.1345	2.93111	6.11158
	8.8879	9.53852	13.8404	21.8351	12.9299	14.5846	8.4423	44.0625	16.8934	9.69318	4.03753	4.90966
	8.9537	10.3061	13.1993	23.241	11.3142	16.7986	7.40468	40.176	16.016	8.66423	5.14742	4.87146
	9.0195	9.85628	11.8898	25.5559	8.46545	19.3122	7.71184	32.2897	14.2445	8.53441	6.57722	4.52609
	9.0854	9.50577	13.323	24.762	7.35354	21.403	7.98187	27.4971	9.82849	9.63356	6.59085	4.56468
	9.1512	10.1852	14.6786	24.47	7.99998	22.4851	8.68539	24.4645	7.31804	9.37874	5.74656	5.14004
	9.2171	8.56262	14.8949	22.0752	8.0885	21.6908	9.39132	23.2095	8.32823	9.49765	5.49124	5.20384
	9.2829	7.35675	14.4654	20.441	6.07523	19.0953	9.61644	22.1901	9.59294	10.4901	6.34916	5.57481
	9.3487	8.89152	13.2903	19.633	4.82661	16.0921	9.90803	20.868	11.8231	12.9234	6.33553	6.00918
	9.4146	9.22043	11.9331	20.7966	5.52852	12.2989	9.71943	22.1507	9.84378	13.6263	7.02317	7.01931
	9.4804	7.94871	11.253	23.669	7.00057	8.88127	8.19921	25.6005	7.83023	13.7277	7.04361	7.04491
	9.5462	8.80406	10.3277	20.1382	7.61934	6.70864	6.18564	29.2931	6.07312	13.7942	6.26402	6.81492
	9.6121	11.7422	10.7773	16.596	6.26068	5.08888	5.07376	27.9876	8.81053	13.9772	5.86232	6.59754
	9.6779	15.3494	11.8187	17.8524	4.71534	3.8557	4.7235	25.2311	12.0282	11.5252	6.94484	6.36755
	9.7437	17.4214	12.5266	16.1453	5.12815	3.81687	4.98635	22.8312	12.6898	8.74547	7.64275	6.44395
	9.8096	17.597	11.8099	13.7392	5.49927	3.46405	6.2497	21.5468	8.31021	6.82329	7.14228	6.75113
	9.8754	15.9086	11.8227	15.9785	4.7977	2.61408	7.29152	19.1136	7.73252	8.79679	6.02568	6.03478
	9.9413	14.1543	11.9753	19.26	4.89788	2.19795	8.35489	16.2443	7.23043	10.4555	4.66394	5.7792
	10.0071	12.2244	13.1962	17.4136	6.0443	2.04686	8.81592	12.5728	8.22219	8.55708	3.72098	5.06325
	10.0729	11.3036	13.0894	16.3034	7.7659	1.71261	8.36447	10.244	9.29733	8.02372	3.17961	3.98932
	10.1388	11.7095	13.1987	15.8636	7.96984	1.32096	7.4412	10.1584	10.0489	7.12628	2.90731	3.70774
	10.2046	11.7311	13.0568	16.9776	7.45988	1.17832	6.83707	10.3695	11.8212	7.79262	2.64171	2.72321
	10.2704	11.8189	13.9917	22.7078	8.03203	1.23065	6.42094	7.44356	13.6955	7.88571	2.77456	1.77727
	10.3363	13.3979	13.9524	25.36	8.80038	1.23318	6.60356	5.95029	17.8353	8.50964	2.85278	1.84107
	10.4021	15.5905	15.0087	24.9374	9.15179	1.22474	7.3969	10.0101	23.6797	6.97568	2.19576	2.32704
	10.4679	19.384	15.5442	23.8391	8.64878	1.14793	8.95363	21.7868	22.9812	6.13995	2.75411	2.8512
	10.5338	20.5132	16.1618	20.19	7.08248	1.10404	10.4661	35.6401	20.1849	7.86556	2.7064	2.64681
	10.5996	18.6273	15.5613	18.2151	4.96455	1.1454	11.1193	41.3098	14.7402	10.3079	2.12771	2.41643
	10.6655	15.1738	16.4689	16.0352	5.02103	1.19773	10.8373	37.3211	10.7805	12.9902	2.08	2.07106
	10.7313	12.4328	15.8845	12.1281	7.82114	1.49062	11.2456	34.6207	7.8215	11.2194	2.88004	2.12226
	10.7971	10.0538	14.9168	8.60319	8.4733	1.98103	12.8575	37.67	6.1879	9.72382	2.22302	2.22465
	10.863	9.23157	15.7555	11.8777	8.40405	2.51279	14.9584	37.4672	9.31439	9.05959	1.75999	2.22465
	10.9288	9.01207	16.289	12.1163	9.63631	3.36783	16.7373	29.0609	13.0126	8.49096	2.19241	2.44203
	10.9946	8.76016	16.2319	10.5521	9.63664	4.10217	17.6043	19.7425	19.1559	8.03736	2.33878	2.8386
	11.0605	7.90481	15.4572	11.9344	10.8697	5.24756	17.2115	16.2798	25.4789	7.59206	2.48852	2.21204
	11.1263	7.52121	13.429	13.9556	11.8551	6.69767	15.7656	14.1288	28.0308	6.68202	3.15246	2.14785
	11.1921	7.29091	11.9295	18.729	14.5436	7.86248	13.1059	11.3178	26.9477	6.43151	2.50561	2.22465
	11.258	8.80406	11.3561	21.1507	16.8024	8.85679	9.84816	8.31019	23.7161	6.13922	2.95837	1.85407
	11.3238	9.37407	11.0662	18.5481	19.9807	9.20202	7.23344	6.39083	16.8311	6.03647	3.97965	0.92034
	11.3896	7.97066	9.99121	19.1775	23.5706	9.48731	5.61623	5.41531	11.1444	4.90646	4.91926	1.57249
	11.4555	8.34346	7.60024	19.0312	25.2974	9.81903	5.28572	5.56809	10.4616	5.58822	4.25878	1.99466
	11.5213	10.3716	6.66113	20.5489	24.2614	9.64937	5.47013	6.7147	11.7774	7.12765	3.19324	2.05846
	11.5872	13.6498	7.26559	19.932	21.1123	9.1691	5.72281	7.02802	10.7197	7.91016	2.66215	2.60822
	11.653	15.5797	8.67105	18.091	18.1581	9.44089	6.11738	5.97973	8.53103	6.68161	3.12855	2.59562
	11.7188	13.6937	9.92201	20.2191	17.2448	10.3145	6.41316	4.5198	5.59273	7.64705	2.58729	0.958933
	11.7847	10.2183	9.87509	22.6549	17.1047	11.3755	7.17117	3.07431	5.12012	8.1887	2.6826	0.434769
	11.8505	6.9512	9.24894	22.2663	18.1923	11.0877	8.51056	3.34818	6.46685	7.43788	3.3499	1.22751
	11.9163	6.7209	8.70431	18.5708	17.834	10.2959	9.03925	4.80979	8.91834	6.35132	2.95155	1.04833
	11.9822	5.87669	8.85748	20.3395	15.5833	9.5177	8.2052	6.28416	10.8433	6.0393	3.15581	2.22465
	12.048	5.08719	9.09769	19.4268	11.8634	8.74453	6.74367	7.03024	11.5718	6.60688	3.2852	2.915
	12.1138	4.75829	9.19608	20.6865	9.73839	7.76373	5.38631	7.01136	11.8719	6.69777	3.85708	3.70774
	12.1797	4.15519	8.43636	20.8706	10.1607	6.56853	4.27444	6.97136	10.7336	7.9533	3.71752	3.58015
	12.2455	4.65968	7.30019	16.9068	10.9773	5.38515	4.11338	7.13635	6.56839	7.44323	2.94138	3.27298
	12.3114	3.72768	6.68905	13.5638	10.0371	5.0011	4.28043	6.89025	4.85126	6.19967	2.77456	3.43956
	12.3772	3.97993	7.18424	12.9652	9.74208	5.39612	4.63429	7.32245	4.48933	6.48356	3.15581	2.99179
	12.443	4.86803	6.49273	11.4853	9.16658	6.73566	5.25219	10.1796	3.49348	6.20974	2.95155	2.36524
	12.5089	5.05443	6.1332	7.46168	7.43557	8.1942	5.89225	14.4505	3.7061	4.32451	3.46566	1.63668
	12.5747	4.52799	7.33514	8.64422	7.2221	8.9775	6.21677	17.5703	4.05275	2.94828	4.05452	2.36524
	12.6405	4.59384	8.15644	5.85438	7.62427	9.19442	6.16827	16.7059	7.17365	3.68872	4.49711	3.34977
	12.7064	4.36354	8.7488	6.8669	8.32214	9.24085	5.65455	11.2339	10.1937	5.19613	4.88864	3.45216
	12.7722	5.36139	9.076	7.76932	8.78716	8.6078	5.48989	6.01307	13.0587	7.93713	4.9397	2.41643
	12.838	7.07175	9.85875	6.66775	9.65558	8.60189	6.07487	3.46262	11.1992	10.1361	4.96697	1.82847
	12.9039	6.962	9.53131	7.01803	9.11761	8.29549	6.93586	3.00542	8.39278	11.5673	5.09625	2.07106
	12.9697	7.91596	7.36799	6.29965	7.13806	7.75782	7.33822	3.02431	5.13991	10.2252	5.38565	1.80287
	13.0356	8.54067	4.62836	5.20456	5.61301	7.61011	7.16338	4.03538	7.23083	7.02385	5.56946	1.70048
	13.1014	9.19848	4.25324	7.23122	5.07044	8.0237	6.81911	4.30425	14.5105	5.14722	6.07675	2.10965
	13.1672	9.96603	3.78177	5.41775	5.48784	8.35036	6.85204	6.06529	19.3466	4.99305	5.73293	2.36524
	13.2331	11.6875	3.35839	5.7324	4.90483	7.25138	8.12198	8.57128	17.7186	6.61653	5.34486	2.35263
	13.2989	11.2928	2.04835	6.63644	3.54909	6.14143	9.9218	9.59235	12.8835	9.3927	5.6546	2.16085
	13.3647	9.80158	2.45389	6.5231	3.07823	4.59004	11.1271	9.24792	9.05072	9.55842	6.4581	1.91787
	13.4306	7.80621	4.09665	4.20121	2.97313	3.71558	11.5181	8.81961	9.05536	7.61472	7.40106	2.69761
	13.4964	5.48194	5.6458	4.59952	2.84259	2.43598	11.3217	6.88803	8.97921	8.29397	7.32955	4.11691
	13.5622	4.57189	5.24521	5.63795	3.99237	1.79195	11.2576	5.83307	9.31576	9.17314	7.35335	5.39562
	13.6281	4.26493	4.59661	5.41775	4.59959	1.66872	11.2576	5.43254	8.20417	10.2517	6.54996	5.88159
	13.6939	4.68163	4.13125	5.20995	5.32503	1.7565	11.1875	4.912	4.87897	10.117	6.6351	6.53374
	13.7597	4.23218	2.41702	8.37273	5.93147	2.03083	11.2534	3.16208	3.2395	8.96293	6.75767	5.90719
	13.8256	3.62908	2.68416	8.5136	5.78848	2.27138	10.8978	2.59433	2.80565	8.44132	6.52951	5.52361
	13.8914	3.78238	2.90692	8.26101	4.37716	2.98715	10.0523	3.04542	2.69496	11.1129	7.20016	4.98645
	13.9573	3.40992	3.06102	7.98953	2.99957	3.70461	8.14533	3.24541	5.51112	12.8417	7.90835	3.91253
	14.0231	3.30017	2.30962	6.1658	2.46978	4.15703	6.28682	3.10986	6.57207	13.6033	7.13211	2.74881
	14.0889	3.35488	1.5877	4.79059	2.42933	4.9302	5.05401	3.25208	7.41385	12.2063	7.07423	1.4575
	14.1548	4.08967	2.59618	5.36107	3.05717	5.55987	4.13493	4.07037	6.12334	11.4878	6.83936	0.690353
	14.2206	3.57437	2.4611	2.52159	2.83844	6.00723	3.28112	5.95251	6.45484	10.719	6.74404	1.3937
	14.2864	2.88347	3.74264	2.88266	2.67249	5.99034	3.2464	7.68799	7.82887	11.3523	6.03931	1.17632
h nuclear armadillo particles
	Cell	UAS-Peg-GFP	wt	peg-/-
	1	26.923	11.104	10.069
	2	18.941	16.098	11.28
	3	14.921	13.398	10.571
	4	13.856	8.76	14.986
	5	23.587	21.52	13.02
	6	20.427	12.195	8.707
	7	18.583	8.077	6.937
	8	21.821	19.587	8.325
	9	23.051	14.144	12.287
	10	15.783	11.683	7.522
	11	15.173	13.516	11.907
	12	19.238	13.797	17.27
	13	19.583	16.398	11.144
	14	23.945	12.053	15.506
	15	23.589	14.11	9.868
	16	14.862	22.88	11.035
	17	17.772	17.492	11.632

## Sheet: Fig S6
Figure S6 b	Quantitative western blot data
1st experiment
Total protein
Lane No.		Adj. Total Band Vol. (Int)	Total Band Vol. (Int)	Adj. Total Lane Vol. (Int)	Total Lane Vol. (Int)	Bkgd. Vol. (Int)
1	OR-R	64232163	733497843	126863964	4390429533	4263565569				wg	protein	ratio	norm values
2	OR-R	68967168	697287944	132610356	3840395746	3707785390		Or-R	sample 1	6324969	64232163	0.0984704	101.061
3	Del1	66547602	745783830	125184510	4065975144	3940790634			sample 2	6648672	68967168	0.0964034	98.9393
4	Del1	73062815	834771441	131340118	4402252309	4270912191		Peg-/-	sample 1	7378398	66547602	0.110874	113.791
									sample 2	7302639	73062815	0.0999501	102.579
Wg
Lane No.		Adj. Total Band Vol. (Int)	Total Band Vol. (Int)	Adj. Total Lane Vol. (Int)	Total Lane Vol. (Int)	Bkgd. Vol. (Int)
1	OR-R	6324969	8573971	8934219	28587041	19652822
2	OR-R	6648672	9390432	9120336	29179968	20059632
3	Del1	7378398	10223712	10367676	32198472	21830796
4	Del1	7302639	10032771	9953109	31924011	21970902
2nd experiment( values already normalized over total protein)
														norm values
	Lane	Band No.	Relative Front	Adj. Volume (Int)	Volume (Int)	Band %	Lane %	Norm. Factor	Norm. Vol. (Int)		6.15323e+08		Or-R	87.6097
Chemiluminescence	OR-R	1	0.528	379139579	491276065	100	49.1219	1.42186	539082050					112.39
Chemiluminescence	OR-R	1	0.530892	556529918	679751198	100	62.5572	1.24263	691563137				Del1	109.713
Chemiluminescence	Del1	1	0.524684	494507846	647963302	100	63.0279	1.36517	675086703					106.061
Chemiluminescence	Del1	1	0.533333	652615782	821281202	100	72.3126	1	652615782
Wg		Adj. Total Band Vol. (Int)	Total Band Vol. (Int)	Adj. Total Lane Vol. (Int)	Total Lane Vol. (Int)	Bkgd. Vol. (Int)						wg	protein	ratio	norm values
1	rn only	3514350	5360150	5114550	32764200	27649650				rn only	sample 1	3514350	21844191	0.160883	90.0859
2	rn only	5070500	7561300	6592250	33800400	27208150					sample 2	5070500	23737368	0.213608	119.61
3	rn>UAS-CG17278	4515550	6517050	6522300	32934400	26412100					sample3	2510350	15565848	0.161273	90.3045
4	rn>UAS-CG17279	2683800	4533750	4208250	30451300	26243050					sample 1	4515550	22617812	0.199646	114.195
5	rn only	2510350	4827450	3686450	30059900	26373450				rn>UAS-Peg	sample 2	2683800	15157725	0.177058	101.275
6	rn>UAS-CG17278	2749600	5213000	4337050	31919700	27582650					sample 3	2749600	18605895	0.147781	84.5293
total protein		Adj. Total Band Vol. (Int)	Total Band Vol. (Int)	Adj. Total Lane Vol. (Int)	Total Lane Vol. (Int)	Bkgd. Vol. (Int)
1	rn only	21844191	394021167	38305314	1710945261	1672639947
2	rn only	23737368	436995696	41797248	1786143136	1744345888
3	rn>UAS-CG17278	22617812	409949095	43226948	1681591136	1638364188
4	rn>UAS-CG17279	15157725	265846515	31466820	1633292925	1601826105
5	rn only	15565848	241888088	33170337	1630482643	1597312306
6	rn>UAS-CG17278	18605895	270440788	45192623	1865092418	1819899795
Fig S6 a	uncropped Western Blot membranes

## Sheet: Fig S7
Fig S7
	a number of chemosensory bristles per wing
	wt	peg -	peg- , Dlp+/-	rn Gal4 UAS-PegGFP UAS-Sgl	rn Gal4 UAS-GFP UAS-Sgl	Notum/+	Notum- /peg-
	18	15	16	14	17
	18	14	16	16	15	21	18
	18	16	15	17	14	19	19
	20	17	16	15	15	19	20
	18	17	16	13	15	17	18
	21	17	16	13	17	22	17
	16	16	17	15	16	20	19
	17	14	15	16	16	20	15
	18	15	19	14	13	18	21
	20	17	16	16	15	21	17
	17	16	16	13	14	21	16
	18	15	17	17		18	17
	17	16	15			21	17
	17	16	16			21	16
	17	18	14			18	17
	16	15	16			21	17
	18	15	17			21	18
	21	15	15			18	20
	17	16	18			21	19
	18	15	15			20	18
	21	16	18				21
	20	17	17				19
	17	15	17				21
	19	15					18
	16	15					16
	19	17					17
	17	14					19
	18	16					18
	19	20					19
	19	18					17
	18	17					20
	19	17					18
	18	16					21
	16	15
	20	18
	17	12
	20
	17
	18
	17
	18
	20
	18
	20
	17
	16
	20
	16
	d Uncropped Western Blot membranes
